# Supplementary material for: Whey protein hydrolysates enhance grapevine resilience to abiotic and biotic stresses
Source: Front Plant Sci. 2025 May 9;16:1521275. doi: 10.3389/fpls.2025.1521275 (PMC12098628; doi:10.3389/fpls.2025.1521275)
Supplement: Supplementary file 2 [file Table1.xlsx]

## Sheet: Supplementary Table 1
Supplementary Table 1. Primer sequences used for RT-qPCR
Gene	Primer	Sequences (5' to 3')
EF1a	Forward	TCCAAGGCCAGGTATGATG
	Reverse	CAGAGATTGGAACGAAGGG
HSP101	Forward	AATGAGACTCTTGCTGGGGC
	Reverse	CAGCACCGATTATGGCTTGC
HSFA2	Forward	AGGCGGCTGGGACAATGAATC
	Reverse	ATCCTCCACCTCCACATCAGTTTC
LHCA3	Forward	GACATACAACTACTGGGCAG
	Reverse	TGAGCTTCAGATCCTTGAGG
NCED1	Forward	TTTGTGCACGACGAGAAGAC
	Reverse	TCTGCAATCTGACACCAAGC
PAL	Forward	ACAACAATGGACTGCCATCA
	Reverse	CACTTTCGACATGGTTGGTG
PR-1	Forward	CCCAGAACTCTCCACAGGAC
	Reverse	GCAGCTACAGTGTCGTTCCA
PR-2	Forward	GGGGAGATGTGAGGGGTTAT
	Reverse	TGCAGTGAACAAAGCGTAGG
RbcS	Forward	GTGCAATGCATCGCTTTCATT
	Reverse	TCCACAAGGGTCCTAAACATGAG
STS1	Forward	AGGGAAGCAGCATTGAAGGC
	Reverse	CGGGCATTTCTACACCGGAG
TIP2;1	Forward	TTCTCACTGGCATCTTGTAC
	Reverse	ATGCCCAGTGAGCCCTTC

## Sheet: Supplementary Table 2
	Supplementary Table 2. Summary of physiological data across treatments and timepoints.
	Data represent means ± SEM of three independent experiments (n=4 per experiment). Statistical differences were determined using one-way ANOVA followed by Tukey's HSD test. Different letters indicate significant differences at P < 0.05 between treatments within the same timepoint.
	Ci (µmol CO2 mol-1)				gs (mmol H2O m-2 s-1)				A (µmol CO2 m-2 s-1)				Fv/Fm				Ѱpd (MPa)
	C-H2O	C-PHs	S-H2O	S-PHs	C-H2O	C-PHs	S-H2O	S-PHs	C-H2O	C-PHs	S-H2O	S-PHs	C-H2O	C-PHs	S-H2O	S-PHs	C-H2O	C-PHs	S-H2O	S-PHs
0 hps	232,75 ± 17,38 a	195,00 ± 23,16 a	230,75 ± 16,80 a	206,50 ± 17,79 a	42,50 ± 5,95 a	37,75 ± 4,07 a	43,50 ± 2,90 a	26,00 ± 2,00 a	3,95 ± 0,81 a	4,15 ± 0,26 a	4,08 ± 0,58 a	2,85 ± 0,43 a	0,66 ± 0,03 a	0,71 ± 0,02 a	0,65 ± 0,02 a	0,65 ± 0,02 a	-0,15 ± 0,04 a	-0,13 ± 0,03 a	-0,15 ± 0,02 a	-0,10 ± 0,00 a
24 hps	186,50 ± 34,75 b	188,50 ± 17,99 b	291,50 ± 21,44 a	250,75 ± 7,95 ab	34,00 ± 3,70 a	39,75 ± 7,55 a	47,75 ± 15,72 a	39,75 ± 4,96 a	3,88 ± 0,35 ab	4,60 ± 0,74 a	2,63 ± 1,00 b	3,18 ± 0,29 ab	0,64 ± 0,04 a	0,70 ± 0,02 a	0,67 ± 0,02 a	0,69 ± 0,00 a	n.d.	n.d.	n.d.	n.d.
72 hps	n.d.	n.d.	n.d.	n.d.	n.d.	n.d.	n.d.	n.d.	n.d.	n.d.	n.d.	n.d.	n.d.	n.d.	n.d.	n.d.	-0,33 ± 0,06 a	-0,25 ± 0,06 a	-0,95 ± 0,12 b	-0,75 ± 0,13 b
96 hps	238,25 ± 16,77 b	213,25 ± 11,73 b	321,50 ± 9,13 a	215,50 ± 6,59 b	44,00 ± 6,10 a	48,00 ± 8,50 a	1,50 ± 1,50 b	3,25 ± 1,97 b	3,75 ± 0,45 a	4,75 ± 0,51 a	-0,20 ± 0,17 b	0,13 ± 0,43 b	0,63 ± 0,03 a	0,66 ± 0,01 a	0,64 ± 0,02 a	0,69 ± 0,01 a	n.d.	n.d.	n.d.	n.d.
120 hps	247,00 ± 20,88 b	239,25 ± 14,48 b	327,75 ± 16,51 a	231,25 ± 5,07 b	54,75 ± 8,81 a	46,00 ± 3,76 a	1,00 ± 0,58 b	1,00 ± 0,41 b	4,25 ± 0,70 a	3,90 ± 0,26 a	-0,63 ± 0,25 b	-0,18 ± 0,14 b	0,62 ± 0,03 a	0,68 ± 0,02 a	0,35 ± 0,01 b	0,61 ± 0,03 a	-0,65 ± 0,06 a	-0,55 ± 0,05 a	-1,75 ± 0,06 c	-1,24 ± 0,06 b
24 hrec	248,25 ± 25,56 a	246,50 ± 11,00 a	251,50 ± 18,83 a	259,75 ± 49,80 a	71,25 ± 12,48 a	53,50 ± 2,06 a	6,50 ± 1,19 b	17,75 ± 6,06 b	5,20 ± 0,87 a	4,30 ± 0,32 a	0,53 ± 0,13 b	1,90 ± 0,68 b	0,62 ± 0,03 ab	0,68 ± 0,02 a	0,55 ± 0,00 b	0,64 ± 0,00 ab	n.d.	n.d.	n.d.	n.d.
48 hrec	263,50 ± 15,80 a	255,50 ± 9,22 a	268,75 ± 8,13 a	229,75 ± 6,49 a	69,50 ± 9,84 a	53,00 ± 4,02 a	12,50 ± 0,96 c	29,50 ± 0,87 b	4,63 ± 0,67 a	3,95 ± 0,26 a	0,85 ± 0,03 b	2,80 ± 0,15 a	0,63 ± 0,03 ab	0,68 ± 0,02 a	0,56 ± 0,01 b	0,66 ± 0,03 ab	-0,18 ± 0,03 a	-0,15 ± 0,02 a	-1,13 ± 0,05 c	-0,54 ± 0,04 b
